# Supplementary material for: Vertical Cylinder-to-Lamella Transition in Thin Block Copolymer Films Induced by In-Plane Electric Field
Source: Polymers (Basel). 2021 Nov 16;13(22):3959. doi: 10.3390/polym13223959 (PMC8622010; doi:10.3390/polym13223959)
Supplement: Supplementary file 1 [file polymers-13-03959-s001.zip]

Archive with 1 entries (1 files):
- polymers-1444082-supplementary.pdf
